# Supplementary material for: Fresh Compost Tea Application Does Not Change Rhizosphere Soil Bacterial Community Structure, and Has No Effects on Soybean Growth or Yield
Source: Plants (Basel). 2021 Aug 10;10(8):1638. doi: 10.3390/plants10081638 (PMC8399032; doi:10.3390/plants10081638)
Supplement: Supplementary file 1 [file plants-10-01638-s001.zip]

Archive with 1 entries (1 files):
- plants-1302135-supplementary.pdf
